# Supplementary material for: A BODIPY-Based Probe Enables Fluorogenicity via Thiol-Dependent Modulation of Fluorophore Aggregation
Source: Molecules. 2022 Apr 11;27(8):2455. doi: 10.3390/molecules27082455 (PMC9031299; doi:10.3390/molecules27082455)
Supplement: Supplementary file 1 [file molecules-27-02455-s001.zip]

Archive with 1 entries (1 files):
- molecules-1608555-supplementary.pdf
